# Supplementary material for: Statistically defined visual chunks engage object-based attention
Source: Nat Commun. 2021 Jan 11;12:272. doi: 10.1038/s41467-020-20589-z (PMC7801661; doi:10.1038/s41467-020-20589-z)
Supplement: Supplementary file 4 — Source Data [file 41467_2020_20589_MOESM4_ESM.xlsx]

## Sheet: Supplementary Figure 1
Supplementary Figure 1
	Error								Rts
	Control								Control
Subjects	Response 1		Response 2		Response 3			Subjects	Response 1		Response 2		Response 3
1	0.15625	0.0885417	0.15625	0.0989583	0.0885417	0.0989583		1	1.08177	0.997947	1.08177	1.11788	0.997947	1.11788
2	0.135417	0.192708	0.135417	0.078125	0.192708	0.078125		2	1.14341	1.14819	1.14341	1.15369	1.14819	1.15369
3	0.25	0.114583	0.25	0.166667	0.114583	0.166667		3	0.939428	0.762929	0.939428	0.966157	0.762929	0.966157
4	0.0572917	0.0729167	0.0572917	0.0677083	0.0729167	0.0677083		4	0.884603	0.826287	0.884603	0.946743	0.826287	0.946743
5	0.0885417	0.0833333	0.0885417	0.0833333	0.0833333	0.0833333		5	0.896255	0.811435	0.896255	0.995117	0.811435	0.995117
6	0.140625	0.125	0.140625	0.213542	0.125	0.213542		6	1.02168	0.889463	1.02168	1.22981	0.889463	1.22981
7	0.135417	0.0677083	0.135417	0.145833	0.0677083	0.145833		7	0.910416	0.892156	0.910416	1.05342	0.892156	1.05342
8	0.078125	0.0208333	0.078125	0.015625	0.0208333	0.015625		8	0.952465	0.867787	0.952465	0.973991	0.867787	0.973991
9	0.0833333	0.0520833	0.0833333	0.0833333	0.0520833	0.0833333		9	0.809999	0.752631	0.809999	0.967801	0.752631	0.967801
10	0.296875	0.213542	0.296875	0.234375	0.213542	0.234375		10	1.08063	0.980827	1.08063	1.06996	0.980827	1.06996
11	0.109375	0.0989583	0.109375	0.15625	0.0989583	0.15625		11	0.834779	0.791193	0.834779	1.00443	0.791193	1.00443
12	0.140625	0.0625	0.140625	0.1875	0.0625	0.1875		12	1.12922	1.22221	1.12922	1.23288	1.22221	1.23288
13	0.0677083	0.0729167	0.0677083	0.364583	0.0729167	0.364583		13	1.01912	0.954621	1.01912	1.29359	0.954621	1.29359
14	0.09375	0.078125	0.09375	0.0572917	0.078125	0.0572917		14	1.00168	1.03987	1.00168	1.04199	1.03987	1.04199
15	0.135417	0.130208	0.135417	0.09375	0.130208	0.09375		15	1.00863	0.95861	1.00863	1.10353	0.95861	1.10353
16	0.0625	0.0364583	0.0625	0.0989583	0.0364583	0.0989583		16	1.28202	1.07828	1.28202	1.39098	1.07828	1.39098
17	0.151042	0.104167	0.151042	0.0833333	0.104167	0.0833333		17	1.00217	1.10946	1.00217	1.18166	1.10946	1.18166
18	0.078125	0.0208333	0.078125	0.0520833	0.0208333	0.0520833		18	0.924266	0.931052	0.924266	1.11618	0.931052	1.11618
19	0.0885417	0.078125	0.0885417	0.0729167	0.078125	0.0729167		19	0.948334	1.05882	0.948334	1.25871	1.05882	1.25871
20	0.09375	0.0625	0.09375	0.140625	0.0625	0.140625		20	1.19249	1.07648	1.19249	1.37002	1.07648	1.37002
	Main								Main
Subjects	Response 1		Response 2		Response 3			Subjects	Response 1		Response 2		Response 3
1	0.234375	0.213542	0.234375	0.255208	0.213542	0.255208		1	0.981907	0.825082	0.981907	1.15325	0.825082	1.15325
2	0.0989583	0.078125	0.0989583	0.135417	0.078125	0.135417		2	1.0912	0.930891	1.0912	1.20453	0.930891	1.20453
3	0.114583	0.0416667	0.114583	0.145833	0.0416667	0.145833		3	1.17383	0.942272	1.17383	1.42444	0.942272	1.42444
4	0.213542	0.145833	0.213542	0.0260417	0.145833	0.0260417		4	1.40625	1.12786	1.40625	1.15849	1.12786	1.15849
5	0.140625	0.145833	0.140625	0.114583	0.145833	0.114583		5	1.01429	0.923284	1.01429	1.26203	0.923284	1.26203
6	0.458333	0.442708	0.458333	0.338542	0.442708	0.338542		6	1.11997	1.04604	1.11997	1.06618	1.04604	1.06618
7	0.286458	0.255208	0.286458	0.401042	0.255208	0.401042		7	1.08268	0.976885	1.08268	1.48804	0.976885	1.48804
8	0.0729167	0.0885417	0.0729167	0.0833333	0.0885417	0.0833333		8	1.29982	1.26059	1.29982	1.31956	1.26059	1.31956
9	0.0625	0.0833333	0.0625	0.03125	0.0833333	0.03125		9	1.02059	0.909965	1.02059	1.14918	0.909965	1.14918
10	0.0729167	0.0677083	0.0729167	0.0885417	0.0677083	0.0885417		10	0.886623	0.839183	0.886623	1.06251	0.839183	1.06251
11	0.078125	0.09375	0.078125	0.0208333	0.09375	0.0208333		11	0.729604	0.693914	0.729604	0.76641	0.693914	0.76641
12	0.286458	0.239583	0.286458	0.276042	0.239583	0.276042		12	0.89525	0.934431	0.89525	1.24814	0.934431	1.24814
13	0.171875	0.0989583	0.171875	0.15625	0.0989583	0.15625		13	1.08297	0.871041	1.08297	1.21601	0.871041	1.21601
14	0.21875	0.1875	0.21875	0.0989583	0.1875	0.0989583		14	0.991667	0.955517	0.991667	1.06496	0.955517	1.06496
15	0.338542	0.375	0.338542	0.114583	0.375	0.114583		15	1.32322	1.32072	1.32322	1.47266	1.32072	1.47266
16	0.15625	0.317708	0.15625	0.015625	0.317708	0.015625		16	1.10913	1.03	1.10913	1.14268	1.03	1.14268
17	0.307292	0.130208	0.307292	0.182292	0.130208	0.182292		17	1.37399	1.13162	1.37399	1.16448	1.13162	1.16448
18	0.203125	0.307292	0.203125	0.135417	0.307292	0.135417		18	1.16989	1.08148	1.16989	1.32844	1.08148	1.32844
19	0.192708	0.244792	0.192708	0.09375	0.244792	0.09375		19	1.15963	1.16555	1.15963	1.15851	1.16555	1.15851
20	0.427083	0.385417	0.427083	0.317708	0.385417	0.317708		20	0.824739	0.828118	0.824739	1.04605	0.828118	1.04605
21	0.28125	0.317708	0.28125	0.0625	0.317708	0.0625		21	1.13754	1.22472	1.13754	1.13979	1.22472	1.13979
22	0.182292	0.526042	0.182292	0.0260417	0.526042	0.0260417		22	1.28324	1.35522	1.28324	1.13909	1.35522	1.13909
23	0.192708	0.213542	0.192708	0.223958	0.213542	0.223958		23	0.997835	1.09482	0.997835	1.11399	1.09482	1.11399
24	0.203125	0.166667	0.203125	0.109375	0.166667	0.109375		24	1.05911	0.992635	1.05911	1.1333	0.992635	1.1333
25	0.208333	0.130208	0.208333	0.078125	0.130208	0.078125		25	0.921467	0.824781	0.921467	1.03811	0.824781	1.03811
26	0.546875	0.328125	0.546875	0.078125	0.328125	0.078125		26	1.17116	1.04576	1.17116	0.985078	1.04576	0.985078
27	0.578125	0.723958	0.578125	0.572917	0.723958	0.572917		27	0.914586	0.992262	0.914586	0.980974	0.992262	0.980974
28	0.307292	0.276042	0.307292	0.00520833	0.276042	0.00520833		28	2.27298	2.22452	2.27298	1.44864	2.22452	1.44864
29	0.161458	0.109375	0.161458	0.114583	0.109375	0.114583		29	1.2505	1.24616	1.2505	1.42523	1.24616	1.42523
30	0.151042	0.104167	0.151042	0.114583	0.104167	0.114583		30	1.21206	0.862027	1.21206	1.17685	0.862027	1.17685
	Main								Main
Subjects	Response 1		Response 2		Response 3			Subjects	Response 1		Response 2		Response 3
1	0.197917	0.0833333	0.197917	0.104167	0.0833333	0.104167		1	1.03494	0.871422	1.03494	1.24247	0.871422	1.24247
2	0.09375	0.166667	0.09375	0.0416667	0.166667	0.0416667		2	1.22613	1.26275	1.22613	1.30074	1.26275	1.30074
3	0.0416667	0.03125	0.0416667	0.03125	0.03125	0.03125		3	1.09566	0.896172	1.09566	1.08714	0.896172	1.08714
4	0.135417	0.114583	0.135417	0.302083	0.114583	0.302083		4	1.29723	1.31833	1.29723	1.66725	1.31833	1.66725
5	0.354167	0.239583	0.354167	0.0416667	0.239583	0.0416667		5	1.63085	1.26443	1.63085	1.34061	1.26443	1.34061
6	0.177083	0.34375	0.177083	0.0833333	0.34375	0.0833333		6	1.23954	1.26101	1.23954	1.20017	1.26101	1.20017
7	0.28125	0.145833	0.28125	0.177083	0.145833	0.177083		7	1.28477	1.07652	1.28477	1.28783	1.07652	1.28783
8	0.302083	0.28125	0.302083	0.104167	0.28125	0.104167		8	1.09659	1.11359	1.09659	1.19333	1.11359	1.19333
9	0.15625	0.177083	0.15625	0.135417	0.177083	0.135417		9	1.32272	1.28678	1.32272	1.34039	1.28678	1.34039
10	0.0625	0.0729167	0.0625	0.0104167	0.0729167	0.0104167		10	1.04397	0.964201	1.04397	1.19153	0.964201	1.19153
11	0.28125	0.15625	0.28125	0.177083	0.15625	0.177083		11	1.30573	1.27232	1.30573	1.41156	1.27232	1.41156
12	0.166667	0.239583	0.166667	0.375	0.239583	0.375		12	1.02498	1.07729	1.02498	1.21379	1.07729	1.21379
13	0.125	0.114583	0.125	0.0104167	0.114583	0.0104167		13	1.69718	1.5599	1.69718	1.4751	1.5599	1.4751
14	0.208333	0.114583	0.208333	0.0729167	0.114583	0.0729167		14	1.25556	1.30999	1.25556	1.57799	1.30999	1.57799
15	0.208333	0.135417	0.208333	0.0520833	0.135417	0.0520833		15	1.23823	1.14337	1.23823	1.26237	1.14337	1.26237
16	0.09375	0.0729167	0.09375	0.03125	0.0729167	0.03125		16	1.02044	0.881413	1.02044	0.975893	0.881413	0.975893
17	0.09375	0.15625	0.09375	0.0625	0.15625	0.0625		17	0.970046	1.04554	0.970046	1.22575	1.04554	1.22575
18	0.177083	0.166667	0.177083	0.104167	0.166667	0.104167		18	1.09828	1.02375	1.09828	1.32453	1.02375	1.32453
19	0.3125	0.1875	0.3125	0.0520833	0.1875	0.0520833		19	1.27161	1.19152	1.27161	1.17737	1.19152	1.17737
20	0.145833	0.0833333	0.145833	0.0520833	0.0833333	0.0520833		20	1.1399	0.978526	1.1399	1.1645	0.978526	1.1645
21	0.104167	0.0833333	0.104167	0.0416667	0.0833333	0.0416667		21	1.17494	1.11107	1.17494	1.18524	1.11107	1.18524
22	0.322917	0.302083	0.322917	0.09375	0.302083	0.09375		22	1.30353	1.18024	1.30353	1.21806	1.18024	1.21806
23	0.208333	0.15625	0.208333	0.15625	0.15625	0.15625		23	1.07042	0.89218	1.07042	1.18029	0.89218	1.18029
24	0.239583	0.1875	0.239583	0.114583	0.1875	0.114583		24	0.939393	0.850334	0.939393	1.09072	0.850334	1.09072
25	0.260417	0.270833	0.260417	0.135417	0.270833	0.135417		25	1.50872	1.55924	1.50872	1.60765	1.55924	1.60765
26	0.0729167	0.104167	0.0729167	0.0625	0.104167	0.0625		26	0.98723	0.948927	0.98723	1.22001	0.948927	1.22001
27	0.0833333	0.104167	0.0833333	0.0416667	0.104167	0.0416667		27	1.1336	1.26473	1.1336	1.34172	1.26473	1.34172
28	0.166667	0.09375	0.166667	0.0729167	0.09375	0.0729167		28	0.962802	0.908212	0.962802	1.11221	0.908212	1.11221
29	0.114583	0.135417	0.114583	0.125	0.135417	0.125		29	1.21256	1.16301	1.21256	1.50553	1.16301	1.50553
30	0.4375	0.229167	0.4375	0.197917	0.229167	0.197917		30	1.1638	1.00952	1.1638	1.13472	1.00952	1.13472

## Sheet: Figure 2
Figure 2
	Error								Rts
	Control								Control
Subjects	Block 1	block2	block3	block4				Subjects	Block 1	block2	block3	block4
1	9.375	0	-3.125	10.4167				1	156.057	139.182	71.0965	11.7045
2	18.75	-3.125	15.625	-2.08333				2	24.1815	-28.6315	33.524	18.6375
3	7.29167	-3.125	1.04167	0				3	82.237	158.5	-61.4025	62.1545
4	7.29167	5.20833	-4.16667	4.16667				4	64.427	10.816	-54.2395	60.5295
5	3.125	-3.125	1.04167	8.33333				5	12.472	35.441	32.115	-105.43
6	20.8333	8.33333	-3.125	10.4167				6	63.434	17.918	-71.535	102.959
7	2.08333	-4.16667	-5.20833	9.375				7	-100.308	-36.773	-2.095	-29.9215
8	16.6667	1.04167	3.125	-3.125				8	-46.077	85.3515	34.771	-19.773
9	7.29167	2.08333	-2.08333	4.16667				9	-46.6215	72.9825	13.71	-6.012
10	2.08333	-2.08333	13.5417	5.20833				10	-142.775	-83.9	-101.004	99.1755
11	13.5417	-1.04167	-1.04167	4.16667				11	177.155	13.408	28.098	74.418
12	12.5	5.20833	10.4167	5.20833				12	9.5725	-91.654	-55.8145	28.807
13	11.4583	3.125	-4.16667	4.16667				13	-43.955	-64.834	-86.4205	137.04
14	0	12.5	-2.08333	0				14	-136.208	-28.2575	-90.8985	-174.099
15	7.29167	6.25	7.29167	4.16667				15	112.973	23.37	-3.237	-51.96
16	10.4167	2.08333	-1.04167	-1.04167				16	-144.575	113.462	5.061	-54.2335
17	12.5	2.08333	1.04167	10.4167				17	114.639	-5.479	-1.995	26.844
18	1.04167	-7.29167	-2.08333	2.08333				18	-1.723	50.446	-59.4495	61.388
19	3.125	1.04167	-7.29167	3.125				19	-97.9595	8.307	49.608	99.32
20	6.25	8.33333	10.4167	4.16667				20	71.415	-183.214	88.162	32.9695
	Main								Main					Main
Subjects	Block 1	block2	block3	block4				Subjects	Block 1	block2	block3	block4		Familiarity	Object-based error rate effect
1	-3.125	1.04167	3.125	-1.04167				1	59.756	-80.016	-71.648	16.399		0.625	-0.03125
2	-5.20833	3.125	-1.04167	-5.20833				2	50.92	-35.3905	-67.8315	1.338		0.375	-0.0520833
3	14.5833	3.125	2.08333	0				3	60.6555	-74.048	-45.8175	3.209		0.75	0.145833
4	33.3333	-1.04167	-13.5417	-4.16667				4	-34.7145	-103.962	170.722	145.269		0.75	0.333333
5	13.5417	-6.25	3.125	3.125				5	-111.439	-112.418	-120.011	-33.1105		0.875	0.135417
6	-7.29167	3.125	-1.04167	-15.625				6	30.909	133.615	136.214	179.103		0.625	-0.0729167
7	8.33333	-1.04167	20.8333	6.25				7	-195.165	-126.966	-43.15	-13.5845		0.375	0.0833333
8	1.04167	-8.33333	6.25	6.25				8	20.559	38.579	-40.406	-59.9025		0.5	0.0104167
9	9.375	1.04167	5.20833	1.04167				9	195.934	98.412	-86.872	22.4695		0.625	0.09375
10	0	-1.04167	2.08333	-7.29167				10	-48.799	0.36	31.772	-16.406		0.25	0
11	-3.125	3.125	-8.33333	0				11	-68.8635	50.913	-7.844	17.2815		0.375	-0.03125
12	0	0	6.25	2.08333				12	-630.093	-68.389	-31.91	-18.213		0.5	0
13	5.20833	-15.625	-1.04167	2.08333				13	196.981	-127.956	-30.4245	24.673		0.375	0.0520833
14	12.5	-3.125	0	11.4583				14	109.701	-23.8635	14.688	-34.557		0.375	0.125
15	15.625	9.375	0	-9.375				15	-420.963	-265.995	-109.632	-26.994		0.5	0.15625
16	32.2917	0	-2.08333	12.5				16	41.583	-118.587	-113.508	-200.496		0.75	0.322917
17	3.125	1.04167	0	3.125				17	160.773	28.257	-4.623	45.378		0.375	0.03125
18	5.20833	-8.33333	12.5	-3.125				18	-134.575	184.79	106.675	-38.3865		0.5	0.0520833
19	0	4.16667	-10.4167	1.04167				19	90.666	127.549	58.0135	-40.391		0.625	0
20	8.33333	-4.16667	-19.7917	20.8333				20	-112.688	49.9465	41.058	-58.2195		0.25	0.0833333
21	9.375	-3.125	11.4583	0				21	-860.729	256.527	18.705	-15.946		0.375	0.09375
22	1.04167	-3.125	-14.5833	-2.08333				22	120.808	-84.711	-38.9475	211.44		0.75	0.0104167
23	15.625	-4.16667	7.29167	4.16667				23	13.799	-18.641	64.55	-53.1465		0.625	0.15625
24	6.25	-9.375	-16.6667	7.29167				24	70.879	52.266	87.142	60.468		0.5	0.0625
25	7.29167	-6.25	-5.20833	0				25	-51.881	-26.6915	37.056	56.285		0.75	0.0729167
26	5.20833	2.08333	10.4167	-9.375				26	-243.525	7.5255	-9.3065	-76.284		0.625	0.0520833
27	10.4167	4.16667	9.375	3.125				27	-184.409	-303.559	205.368	54.588		0.5	0.104167
28	10.4167	-8.33333	6.25	-5.20833				28	-284.906	-138.692	49.371	213.196		0.625	0.104167
29	12.5	-2.08333	-3.125	8.33333				29	161.022	-134.39	114.562	158.873		0.625	0.125
30	1.04167	-4.16667	-8.33333	6.25				30	46.4615	28.7735	103.844	-42.1085		0.5	0.0104167
	Replication								Replication					Replication
Subjects	Block 1	block2						Subjects	Block 1	block2				Familiarity	Object-based error rate effect
1	-9.375	-2.08333						1	83.865	-80.8875				0.5	-0.09375
2	-5.20833	1.04167						2	9.59	-111.914				0.5	-0.0520833
3	-4.16667	-6.25						3	118.279	-51.3325				0.375	-0.0416667
4	5.20833	-9.375						4	403.446	-50.422				0.5	0.0520833
5	7.29167	10.4167						5	405.903	-109.374				0.875	0.0729167
6	6.25	1.04167						6	-65.3295	18.0425				0.5	0.0625
7	19.7917	-9.375						7	-91.8505	15.294				0.75	0.197917
8	2.08333	-9.375						8	-112.285	-75.522				0.125	0.0208333
9	6.25	0						9	-243.992	-42.3925				0.875	0.0625
10	1.04167	6.25						10	-98.321	-10.525				0.625	0.0104167
11	27.0833	-16.6667						11	39.6705	1.2535				0.875	0.270833
12	15.625	1.04167						12	28.375	-96.964				0.375	0.15625
13	5.20833	4.16667						13	34.655	50.987				0.375	0.0520833
14	1.04167	1.04167						14	-14.828	26.31				0.375	0.0104167
15	-3.125	-1.04167						15	140.484	108.272				0.375	-0.03125
16	6.25	2.08333						16	-50.5	-63.6835				0.25	0.0625
17	9.375	-3.125						17	-45.677	-11.724				0.75	0.09375
18	-10.4167	-3.125						18	-61.6795	56.9085				0.5	-0.104167
19	-9.375	-1.04167						19	-39.151	173.242				0.25	-0.09375
20	6.25	-7.29167						20	239.022	19.112				0.5	0.0625
21	13.5417	-2.08333						21	73.255	101.711				0.75	0.135417
22	-4.16667	1.04167						22	18.0795	82.1195				0.625	-0.0416667
23	3.125	-8.33333						23	102.524	32.121				0.75	0.03125
24	13.5417	6.25						24	159.98	41.4575				0.375	0.135417
25	20.8333	7.29167						25	85.4305	123.21				0.75	0.208333
26	1.04167	1.04167						26	-201.893	-98.8485				0.625	0.0104167
27	8.33333	-1.04167						27	25.313	-45.2985				0.375	0.0833333
28	2.08333	5.20833						28	-107.684	23.482				0.5	0.0208333
29	-8.33333	12.5						29	98.287	-53.9065				0.625	-0.0833333
30	9.375	-11.4583						30	87.336	99.678				0.875	0.09375

## Sheet: Supplementary Figure 2
Supplementary Figure 2
	Error									Rts
	Control									Control
	Block 1		Block 2		Block 3		Block 4			Block 1		Block 2		Block 3		Block 4
	across	within	across	within	across	within	across	within		across	within	across	within	across	within	across	within
Subjects
1	18.75	9.375	12.5	12.5	12.5	15.625	10.4167	0		1260.46	1104.4	1154.5	1015.32	926.888	855.791	835.898	824.193
2	25	6.25	12.5	15.625	31.25	15.625	10.4167	12.5		1281.31	1257.13	1119.51	1148.14	1149.55	1116.02	1082.62	1063.98
3	35.4167	28.125	12.5	15.625	16.6667	15.625	12.5	12.5		1016.87	934.635	922.726	764.226	762.423	823.826	777.666	715.511
4	10.4167	3.125	14.5833	9.375	2.08333	6.25	4.16667	0		1048.01	983.581	905.148	894.332	783.949	838.188	780.422	719.892
5	6.25	3.125	6.25	9.375	10.4167	9.375	14.5833	6.25		1053.64	1041.16	853.482	818.041	822.296	790.181	755.258	860.688
6	27.0833	6.25	14.5833	6.25	6.25	9.375	16.6667	6.25		1451.38	1387.95	947.029	929.111	795.951	867.486	857.908	754.949
7	14.5833	12.5	2.08333	6.25	10.4167	15.625	12.5	3.125		1043.46	1143.77	887.951	924.724	829.717	831.812	783.88	813.802
8	16.6667	0	4.16667	3.125	6.25	3.125	0	3.125		989.703	1035.78	952.436	867.084	976.88	942.109	826.087	845.86
9	16.6667	9.375	8.33333	6.25	4.16667	6.25	4.16667	0		947.234	993.855	789.326	716.343	737.245	723.534	671.871	677.884
10	27.0833	25	22.9167	25	35.4167	21.875	20.8333	15.625		1318.21	1460.99	1052.5	1136.4	881.035	982.039	1042.23	943.058
11	29.1667	15.625	14.5833	15.625	2.08333	3.125	4.16667	0		1140.18	963.021	787.667	774.259	807.645	779.547	776.538	702.12
12	18.75	6.25	14.5833	9.375	16.6667	6.25	8.33333	3.125		1275.16	1265.59	1144.34	1236	1123.41	1179.23	1080.86	1052.06
13	14.5833	3.125	6.25	3.125	8.33333	12.5	4.16667	0		1137.42	1181.38	928.721	993.555	937.072	1023.49	923.789	786.75
14	6.25	6.25	12.5	0	4.16667	6.25	12.5	12.5		1231.64	1367.85	1192.59	1220.85	933.82	1024.72	775.237	949.336
15	22.9167	15.625	12.5	6.25	16.6667	9.375	10.4167	6.25		1219.12	1106.14	1029.4	1006.03	805.127	808.364	866.233	918.193
16	10.4167	0	2.08333	0	2.08333	3.125	8.33333	9.375		1680.58	1825.15	1277.59	1164.13	990.052	984.991	963.785	1018.02
17	18.75	6.25	14.5833	12.5	10.4167	9.375	16.6667	6.25		1268.95	1154.32	1060.55	1066.03	1021.77	1023.76	952.883	926.038
18	4.16667	3.125	2.08333	9.375	4.16667	6.25	2.08333	0		968.711	970.434	907.577	857.131	931.878	991.327	818.42	757.032
19	12.5	9.375	4.16667	3.125	8.33333	15.625	6.25	3.125		1274.2	1372.16	960.275	951.968	945.16	895.552	858.877	759.557
20	18.75	12.5	8.33333	0	10.4167	0	4.16667	0		1435.98	1364.56	1166.13	1349.35	1074.3	986.134	961.975	929.005
	Main									Main
	Block 1		Block 2		Block 3		Block 4			Block 1		Block 2		Block 3		Block 4
	across	within	across	within	across	within	across	within		across	within	across	within	across	within	across	within
Subjects
1	31.25	34.375	22.9167	21.875	18.75	15.625	14.5833	15.625		1137.19	1077.43	883.141	963.157	874.904	946.552	756.719	740.32
2	4.16667	9.375	12.5	9.375	8.33333	9.375	4.16667	9.375		1283.13	1232.21	1116.33	1151.72	919.085	986.916	896.973	895.635
3	20.8333	6.25	6.25	3.125	8.33333	6.25	6.25	6.25		1236.77	1176.12	1007.44	1081.49	1120.66	1166.48	956.098	952.889
4	39.5833	6.25	14.5833	15.625	8.33333	21.875	14.5833	18.75		1521.44	1556.15	1406.41	1510.38	1114.79	944.068	1091.21	945.944
5	22.9167	9.375	12.5	18.75	12.5	9.375	12.5	9.375		1178.91	1290.35	948.784	1061.2	878.328	998.339	825.595	858.705
6	64.5833	71.875	56.25	53.125	27.0833	28.125	31.25	46.875		1084.96	1054.06	1064.59	930.974	1219.59	1083.38	1202.97	1023.87
7	39.5833	31.25	27.0833	28.125	27.0833	6.25	31.25	25		1309.3	1504.47	1029.76	1156.72	957.797	1000.95	846.988	860.572
8	10.4167	9.375	4.16667	12.5	12.5	6.25	6.25	0		1489.23	1468.67	1234.96	1196.38	1242.63	1283.04	1249.09	1308.99
9	18.75	9.375	4.16667	3.125	8.33333	3.125	4.16667	3.125		1329.73	1133.8	1051.89	953.474	865.348	952.22	856.981	834.512
10	18.75	18.75	2.08333	3.125	2.08333	0	2.08333	9.375		1002.1	1050.9	872.248	871.888	807.696	775.924	803.011	819.417
11	12.5	15.625	6.25	3.125	4.16667	12.5	6.25	6.25		783.798	852.661	738.128	687.215	691.391	699.235	673.034	655.753
12	87.5	87.5	12.5	12.5	6.25	0	2.08333	0		1517.59	2147.68	1090.51	1158.9	842.738	874.648	825.585	843.798
13	20.8333	15.625	6.25	21.875	8.33333	9.375	14.5833	12.5		1352.47	1155.49	981.688	1109.64	889.872	920.297	853.207	828.534
14	43.75	31.25	12.5	15.625	12.5	12.5	20.8333	9.375		1189.34	1079.64	966.365	990.228	909.173	894.485	897.219	931.776
15	56.25	40.625	43.75	34.375	25	25	12.5	21.875		1947.02	2367.99	1186.53	1452.53	1245.04	1354.67	1133.61	1160.61
16	47.9167	15.625	18.75	18.75	16.6667	18.75	25	12.5		1270.44	1228.86	1097.87	1216.46	950.385	1063.89	866.083	1066.58
17	25	21.875	10.4167	9.375	25	25	25	21.875		1263.75	1102.97	1208.45	1180.2	1223.51	1228.14	1209.87	1164.49
18	52.0833	46.875	16.6667	25	25	12.5	12.5	15.625		1358.45	1493.03	1208.45	1023.66	1113.03	1006.36	1006.22	1044.6
19	31.25	31.25	29.1667	25	8.33333	18.75	16.6667	15.625		1343.46	1252.8	1313.65	1186.1	1106.94	1048.93	971.567	1011.96
20	58.3333	50	52.0833	56.25	14.5833	34.375	33.3333	12.5		1224.75	1337.44	1028.16	978.215	768.012	726.954	662.354	720.573
21	87.5	78.125	12.5	15.625	14.5833	3.125	12.5	12.5		1592.49	2453.22	1445.25	1188.72	1179.29	1160.58	1105.92	1121.87
22	35.4167	34.375	31.25	34.375	29.1667	43.75	35.4167	37.5		1501	1380.19	1309.62	1394.34	1207.64	1246.58	1355.64	1144.2
23	25	9.375	20.8333	25	22.9167	15.625	16.6667	12.5		1519.06	1505.26	1089.53	1108.17	946.046	881.496	817.648	870.794
24	25	18.75	18.75	28.125	8.33333	25	16.6667	9.375		1207.67	1136.79	1048.65	996.388	1026.77	939.623	879.453	818.985
25	35.4167	28.125	18.75	25	4.16667	9.375	6.25	6.25		1208.02	1259.9	904.474	931.165	842.246	805.19	730.505	674.22
26	45.8333	40.625	39.5833	37.5	47.9167	37.5	50	59.375		1265.24	1508.76	1048.49	1040.97	1057.9	1067.21	964.667	1040.95
27	66.6667	56.25	72.9167	68.75	62.5	53.125	62.5	59.375		1085.49	1269.9	777.987	1081.55	946.511	741.144	645.701	591.113
28	47.9167	37.5	35.4167	43.75	18.75	12.5	10.4167	15.625		2862.53	3147.43	2544.65	2683.34	2183.49	2134.12	1834.08	1620.89
29	31.25	18.75	16.6667	18.75	6.25	9.375	8.33333	0		1747.76	1586.73	1250.75	1385.14	1276.34	1161.78	1086.91	928.036
30	16.6667	15.625	8.33333	12.5	10.4167	18.75	18.75	12.5		1877.58	1831.11	1063.87	1035.1	910.149	806.306	830.379	872.487
	Replication									Replication
	Block 1		Block 2							Block 1		Block 2
Subjects	across	within	across	within						across	within	across	within
1	12.5	21.875	10.4167	12.5						1085.22	1001.36	818.214	899.101
2	10.4167	15.625	10.4167	9.375						1321.52	1311.93	1104.91	1216.82
3	2.08333	6.25	0	6.25						1175.23	1056.95	868.178	919.511
4	14.5833	9.375	6.25	15.625						1864.37	1460.92	1057.88	1108.31
5	35.4167	28.125	29.1667	18.75						1765.8	1359.9	1158.72	1268.1
6	37.5	31.25	16.6667	15.625						1302.73	1368.06	1180.81	1162.77
7	41.6667	21.875	6.25	15.625						1192.92	1284.77	1141.12	1125.82
8	33.3333	31.25	18.75	28.125						1126.47	1238.76	1015.73	1091.25
9	25	18.75	12.5	12.5						1385.68	1629.67	1271.34	1313.73
10	10.4167	9.375	6.25	0						1022.84	1121.16	944.171	954.696
11	39.5833	12.5	8.33333	25						1438.9	1399.23	1208.54	1207.29
12	31.25	15.625	10.4167	9.375						1155.89	1127.52	923.886	1020.85
13	20.8333	15.625	4.16667	0						1636.28	1601.62	1654.27	1603.29
14	22.9167	21.875	10.4167	9.375						1472.31	1487.14	1213.32	1187.01
15	18.75	21.875	14.5833	15.625						1476.52	1336.04	1020.55	912.274
16	12.5	6.25	8.33333	6.25						1087.89	1138.39	792.697	856.38
17	18.75	9.375	6.25	9.375						1045.33	1091	906.355	918.079
18	14.5833	25	12.5	15.625						1199.5	1261.18	964.583	907.675
19	31.25	40.625	14.5833	15.625						1399.15	1438.3	1236.6	1063.36
20	18.75	12.5	2.08333	9.375						1290.09	1051.07	936.22	917.108
21	16.6667	3.125	4.16667	6.25						1444.93	1371.68	1039.88	938.168
22	27.0833	31.25	29.1667	28.125						1378.54	1360.46	1156.29	1074.17
23	31.25	28.125	4.16667	12.5						1190.97	1088.44	878.612	846.491
24	29.1667	15.625	18.75	12.5						1043.87	883.895	834.301	792.843
25	39.5833	18.75	22.9167	15.625						1783.85	1698.42	1286.48	1163.27
26	10.4167	9.375	4.16667	3.125						966.17	1168.06	905.205	1004.05
27	14.5833	6.25	8.33333	9.375						1342.87	1317.56	983.525	1028.82
28	20.8333	18.75	8.33333	3.125						1021.11	1128.8	824.196	800.714
29	10.4167	18.75	18.75	6.25						1577.38	1479.09	989.325	1043.23
30	43.75	34.375	22.9167	34.375						1243.01	1155.67	1017.26	917.581

## Sheet: Supplementary Figure 3
Supplementary Figure 3
	Error								Rts
	Object-based attention		Validity						Object-based attention		Validity
Subject	Not in object	IN object	Invalid	Valid				Subject	Not in object	IN object	Invalid	Valid
1	0.0208333	0	0.0078125	0.015625				1	0.629422	0.589349	0.614527	0.55162
2	0.0625	0.125	0.0898438	0.075				2	0.592785	0.572935	0.583864	0.514543
3	0.0729167	0.0625	0.078125	0.1125				3	0.72047	0.719759	0.721127	0.677758
4	0.0520833	0.03125	0.046875	0.01875				4	0.804658	0.749126	0.772034	0.715881
5	0.0104167	0.0208333	0.015625	0.03125				5	0.658406	0.646629	0.64409	0.551929
6	0.0208333	0.0625	0.0390625	0.021875				6	0.504575	0.464552	0.493278	0.441014
7	0.104167	0.09375	0.0898438	0.034375				7	0.630645	0.607447	0.628914	0.508869
8	0.0104167	0.0104167	0.0078125	0.003125				8	0.901594	0.839809	0.863054	0.677402
9	0.25	0.291667	0.246094	0.303125				9	0.963769	0.866296	0.986336	0.762767
10	0.0208333	0.0208333	0.0234375	0.05				10	0.661604	0.637502	0.644732	0.523119
11	0.0208333	0.03125	0.0195312	0.0125				11	0.651735	0.592712	0.631051	0.564279
12	0.104167	0.135417	0.117188	0.059375				12	0.675688	0.625165	0.642613	0.504147
13	0.0520833	0.0208333	0.046875	0.028125				13	0.65992	0.648267	0.657451	0.656703
14	0.125	0.104167	0.101562	0.009375				14	0.670385	0.616416	0.655408	0.49281
15	0.0104167	0.0416667	0.03125	0.034375				15	0.591894	0.56974	0.585854	0.56778
16	0.03125	0.0104167	0.0351562	0.03125				16	0.493957	0.487946	0.493957	0.478969
17	0.0833333	0.0416667	0.0625	0.071875				17	0.61766	0.631553	0.616839	0.57041
18	0	0	0.0078125	0.009375				18	0.679645	0.63091	0.676953	0.552982
19	0.03125	0.0520833	0.0585938	0.025				19	0.644946	0.637167	0.645356	0.555671
20	0.125	0.104167	0.121094	0.059375				20	0.63237	0.614853	0.630646	0.575672
21	0.0625	0.09375	0.09375	0.04375				21	0.811176	0.83076	0.812925	0.711033
22	0.166667	0.135417	0.140625	0.05625				22	0.561001	0.588319	0.585302	0.506881
23	0.0104167	0	0.00390625	0.003125				23	0.707189	0.686097	0.695143	0.646698
24	0.0104167	0.0104167	0.0117188	0.00625				24	0.695045	0.653735	0.670369	0.638607
25	0.0104167	0	0.00390625	0.01875				25	0.580826	0.580797	0.582724	0.534505
26	0.0104167	0.03125	0.015625	0				26	0.681673	0.67666	0.68179	0.584859
27	0.0208333	0	0.0117188	0.009375				27	0.849599	0.769383	0.80061	0.566591
28	0	0	0	0.00625				28	0.687801	0.674743	0.683659	0.60653
29	0.239583	0.15625	0.203125	0.140625				29	0.568119	0.585851	0.580797	0.508708
30	0.03125	0.0104167	0.0195312	0.009375				30	0.525954	0.508543	0.525251	0.469817
31	0.0104167	0.0104167	0.0078125	0.03125				31	0.754605	0.701757	0.73727	0.622721
32	0.0416667	0.125	0.0820312	0.034375				32	0.66569	0.63231	0.65263	0.543567
33	0.0208333	0	0.0078125	0.021875				33	0.644031	0.645424	0.630001	0.516961
34	0.03125	0.03125	0.0273438	0.034375				34	0.517696	0.507932	0.522202	0.477765
35	0	0.0104167	0.00390625	0.015625				35	0.557673	0.534357	0.544941	0.540688
36	0.0416667	0.0520833	0.0390625	0.0375				36	0.816852	0.763188	0.773773	0.587071
37	0.0104167	0.0104167	0.0078125	0.00625				37	0.748702	0.71222	0.727516	0.621467
38	0	0.0104167	0.00390625	0.025				38	0.658999	0.64205	0.646485	0.584708
39	0.0208333	0.0520833	0.0273438	0.009375				39	0.620186	0.608307	0.619275	0.56623
40	0.0416667	0.0625	0.046875	0.028125				40	0.635603	0.588649	0.590682	0.517433
41	0.0729167	0.0729167	0.0625	0.046875				41	0.564083	0.542043	0.544547	0.508285
42	0	0.0104167	0.0078125	0.021875				42	0.67519	0.646683	0.654729	0.646838
43	0.135417	0.09375	0.105469	0.040625				43	0.516427	0.489175	0.494406	0.460884
44	0.0104167	0	0.0078125	0.0125				44	0.560554	0.533322	0.542184	0.50179
	Error								Rts
	Chunk-based attention		Validity						Chunk-based attention		Validity
Subject	Not in Chunk	IN Chunk	Invalid	Valid				Subject	Not in Chunk	IN Chunk	Invalid	Valid
1	0.125	0.0972222	0.119792	0.104167				1	0.625212	0.655829	0.643232	0.593649
2	0.0833333	0.0694444	0.0677083	0.0583333				2	0.550538	0.511188	0.52845	0.501418
3	0.0277778	0.0555556	0.0364583	0.0333333				3	0.772937	0.771439	0.762916	0.697203
4	0.0138889	0	0.00520833	0.0208333				4	0.791299	0.781606	0.791299	0.758701
5	0.0694444	0.0694444	0.0729167	0.0833333				5	0.698968	0.7302	0.724659	0.688381
6	0.0416667	0	0.015625	0.00416667				6	0.740687	0.69226	0.713807	0.590546
7	0.0555556	0.0694444	0.0625	0.0375				7	0.632348	0.685113	0.638949	0.547752
8	0	0.0416667	0.015625	0.00833333				8	0.841417	0.814419	0.825412	0.629027
9	0	0.0277778	0.0104167	0.0125				9	0.843687	0.833729	0.845208	0.607327
10	0	0.0277778	0.015625	0.0166667				10	1.17723	1.16421	1.17255	0.902906
11	0.0277778	0	0.0104167	0.0416667				11	0.740648	0.679154	0.72539	0.634953
12	0.0277778	0.0833333	0.0416667	0.0166667				12	0.56656	0.564923	0.562975	0.507824
13	0.0416667	0.0555556	0.0416667	0.025				13	0.576288	0.606321	0.587609	0.542574
14	0	0.0138889	0.00520833	0.025				14	0.566294	0.576048	0.577649	0.576612
15	0.0555556	0.0555556	0.0625	0.0291667				15	0.787377	0.78629	0.770139	0.725549
16	0.0694444	0.111111	0.078125	0.0791667				16	0.61052	0.593695	0.601852	0.511887
17	0.03125	0.0104167	0.0195312	0.015625				17	0.741719	0.7055	0.713567	0.661195
18	0.0104167	0.0104167	0.0078125	0.021875				18	1.1138	1.00023	1.09002	1.0379
19	0.0416667	0	0.015625	0.01875				19	0.666605	0.674133	0.671799	0.686764
20	0.03125	0.0520833	0.046875	0.028125				20	0.758452	0.693227	0.733436	0.623007
21	0.0520833	0.0416667	0.0507812	0.01875				21	0.734694	0.764377	0.740188	0.69424
22	0.0416667	0.0625	0.0429688	0.0375				22	0.638499	0.609483	0.616955	0.591128
23	0.03125	0.03125	0.0390625	0.021875				23	0.751571	0.746821	0.75747	0.648343
24	0.104167	0.03125	0.0703125	0.053125				24	0.700366	0.649997	0.685015	0.604457
25	0.0729167	0.09375	0.0898438	0.053125				25	0.606488	0.595177	0.60665	0.57139
26	0.0104167	0.0208333	0.015625	0.021875				26	0.83147	0.811031	0.819635	0.629568
27	0.03125	0.0416667	0.0429688	0.015625				27	0.66665	0.66364	0.663375	0.58251
28	0.114583	0.09375	0.101562	0.075				28	0.601417	0.613661	0.600208	0.556802
29	0.0208333	0.0104167	0.015625	0.0125				29	0.975679	0.937133	0.943129	0.814218
30	0.145833	0.177083	0.144531	0.134375				30	0.547189	0.532988	0.547816	0.500817
31	0.03125	0.0104167	0.0507812	0.065625				31	0.573897	0.554808	0.560944	0.491812
32	0.09375	0.0833333	0.09375	0.0625				32	0.654422	0.644222	0.639753	0.54758
33	0.03125	0.0416667	0.03125	0.025				33	0.616041	0.598827	0.592248	0.537564
34	0.0520833	0.03125	0.0351562	0.028125				34	0.883167	0.90702	0.905763	0.706532
35	0.135417	0.114583	0.113281	0.065625				35	0.608454	0.596209	0.596209	0.511529
36	0	0.0208333	0.0117188	0.0125				36	0.774131	0.752447	0.755584	0.666054
37	0	0.0416667	0.0195312	0.009375				37	1.0292	1.04919	1.0196	0.861553
38	0.0104167	0.03125	0.015625	0.0125				38	0.651388	0.630666	0.642055	0.614501
39	0.0416667	0	0.0195312	0.021875				39	0.626744	0.608502	0.626733	0.600017
40	0	0	0.0078125	0.009375				40	0.596375	0.598781	0.595801	0.62532
41	0.0625	0.03125	0.046875	0.05				41	1.09484	1.11962	1.13414	0.912158
42	0.0416667	0	0.0234375	0.025				42	0.638014	0.66497	0.658354	0.644155
43	0.03125	0.104167	0.0664062	0.06875				43	0.556741	0.562396	0.565848	0.533358
44	0.0416667	0.0520833	0.0507812	0.040625				44	0.806612	0.792934	0.803485	0.521257
45	0.0416667	0.0416667	0.03125	0.034375				45	0.653993	0.680762	0.676853	0.659578
46	0.104167	0.135417	0.128906	0.134375				46	0.594372	0.587258	0.59458	0.567492
47	0.09375	0.0729167	0.0742188	0.040625				47	0.58401	0.565437	0.565437	0.4953
48	0.114583	0.114583	0.113281	0.0875				48	0.58651	0.575607	0.584241	0.538081
49	0.03125	0.0208333	0.0390625	0.05				49	0.769002	0.742594	0.763449	0.663879
50	0.0729167	0	0.0351562	0.06875				50	0.861119	0.810443	0.858969	0.842082
51	0.0208333	0.0104167	0.0234375	0.040625				51	0.590981	0.579793	0.590997	0.592736
52	0.09375	0.0416667	0.0585938	0.025				52	0.457438	0.446277	0.455237	0.39222
53	0.0416667	0.03125	0.0546875	0.03125				53	0.688589	0.678667	0.679278	0.608083
54	0	0	0	0.0125				54	0.922547	0.90477	0.912519	0.832656
55	0.21875	0.260417	0.242188	0.20625				55	1.25819	1.24748	1.24886	1.20029
56	0.09375	0.0520833	0.0742188	0.040625				56	0.679149	0.656003	0.671147	0.554301
57	0.03125	0.03125	0.0390625	0.034375				57	0.715604	0.747496	0.717005	0.644717
58	0.104167	0.0729167	0.0898438	0.09375				58	0.766258	0.760555	0.773819	0.606228
59	0.03125	0.0625	0.0507812	0.021875				59	0.652322	0.70763	0.683101	0.660485
60	0.0520833	0.09375	0.0820312	0.0375				60	0.705311	0.673596	0.689989	0.488947
61	0.0208333	0.0729167	0.046875	0.028125				61	0.671126	0.623629	0.667784	0.61822
62	0.0645161	0.0947368	0.0836653	0.110759				62	0.493509	0.498459	0.503869	0.50958
63	0.0520833	0.0729167	0.0585938	0.078125				63	0.640799	0.608474	0.624985	0.629691
64	0.104167	0.114583	0.109375	0.025				64	0.699355	0.668391	0.6873	0.57501
65	0.0583333	0.0833333	0.065625	0.045				65	0.771886	0.761702	0.7606	0.633629
66	0.239583	0.135417	0.179688	0.13125				66	0.676626	0.675099	0.679789	0.668713
67	0.0520833	0.0520833	0.0664062	0.046875				67	1.00995	1.02171	0.992242	0.812381
68	0.125	0.135417	0.113281	0.16875				68	0.588234	0.596193	0.593446	0.563874
69	0.03125	0.0208333	0.0234375	0.03125				69	0.709251	0.7358	0.730305	0.675704
70	0.0104167	0.03125	0.03125	0.04375				70	0.748311	0.821928	0.782942	0.718249
71	0.03125	0.0416667	0.0507812	0.040625				71	0.614038	0.631425	0.631606	0.582856
72	0.0104167	0.0729167	0.0390625	0.0125				72	0.748463	0.736929	0.746942	0.656513
73	0	0.0104167	0.0078125	0.00625				73	0.952359	0.91816	0.932881	0.722406
74	0.0208333	0.0208333	0.0195312	0.003125				74	0.737892	0.71905	0.72282	0.674518
75	0.28125	0.177083	0.238281	0.11875				75	0.621608	0.676919	0.65618	0.541718
76	0.0104167	0.0416667	0.03125	0.015625				76	0.545729	0.582314	0.580441	0.492646
77	0	0.0208333	0.0078125	0.00625				77	0.822943	0.76903	0.803401	0.68311
78	0.197917	0.09375	0.140625	0.059375				78	0.682105	0.62852	0.661864	0.580203
79	0.09375	0.09375	0.0976562	0.075				79	0.633964	0.657801	0.657801	0.616358
80	0.0416667	0.0416667	0.0429688	0.01875				80	0.547274	0.54212	0.53992	0.504351
81	0.0208333	0.0208333	0.0195312	0.015625				81	0.602153	0.60751	0.615044	0.543765
82	0.135417	0.114583	0.105469	0.053125				82	0.772446	0.704908	0.756117	0.601667
83	0.0104167	0.03125	0.015625	0.028125				83	0.845285	0.820276	0.847331	0.740428
84	0.0625	0.0833333	0.0625	0.0375				84	0.661484	0.639996	0.646107	0.619816
85	0.03125	0.104167	0.0625	0.0375				85	0.715288	0.737944	0.723267	0.618648
86	0.03125	0.104167	0.0664062	0.06875				86	0.596021	0.605853	0.603509	0.563383
87	0.0416667	0.0625	0.0625	0.071875				87	0.619711	0.596495	0.611827	0.577417
88	0	0.0104167	0.00390625	0.009375				88	0.672054	0.670161	0.670492	0.679301
89	0.09375	0.09375	0.09375	0.0625				89	0.55963	0.554694	0.554864	0.53817
90	0.0104167	0.0104167	0.0078125	0.021875				90	0.666819	0.643107	0.65536	0.618739

## Sheet: Figure 4
Figure 4
	Error									Rts
	Object-based attention			Validity						Object-based attention			Validity
Subject	Not in object	IN object	diff	Invalid	Valid	diff			Subject	Not in object	IN object	diff	Invalid	Valid	diff
1	0.0208333	0	0.0208333	0.0078125	0.015625	-0.0078125			1	0.629422	0.589349	0.040073	0.614527	0.55162	0.062907
2	0.0625	0.125	-0.0625	0.0898438	0.075	0.0148438			2	0.592785	0.572935	0.01985	0.583864	0.514543	0.069321
3	0.0729167	0.0625	0.0104167	0.078125	0.1125	-0.034375			3	0.72047	0.719759	0.000711	0.721127	0.677758	0.0433685
4	0.0520833	0.03125	0.0208333	0.046875	0.01875	0.028125			4	0.804658	0.749126	0.055532	0.772034	0.715881	0.056152
5	0.0104167	0.0208333	-0.0104167	0.015625	0.03125	-0.015625			5	0.658406	0.646629	0.011777	0.64409	0.551929	0.092161
6	0.0208333	0.0625	-0.0416667	0.0390625	0.021875	0.0171875			6	0.504575	0.464552	0.040023	0.493278	0.441014	0.052264
7	0.104167	0.09375	0.0104167	0.0898438	0.034375	0.0554687			7	0.630645	0.607447	0.0231985	0.628914	0.508869	0.120045
8	0.0104167	0.0104167	0	0.0078125	0.003125	0.0046875			8	0.901594	0.839809	0.061785	0.863054	0.677402	0.185652
9	0.25	0.291667	-0.0416667	0.246094	0.303125	-0.0570312			9	0.963769	0.866296	0.0974725	0.986336	0.762767	0.223569
10	0.0208333	0.0208333	0	0.0234375	0.05	-0.0265625			10	0.661604	0.637502	0.0241015	0.644732	0.523119	0.121613
11	0.0208333	0.03125	-0.0104167	0.0195312	0.0125	0.00703125			11	0.651735	0.592712	0.059023	0.631051	0.564279	0.066772
12	0.104167	0.135417	-0.03125	0.117188	0.059375	0.0578125			12	0.675688	0.625165	0.050523	0.642613	0.504147	0.138466
13	0.0520833	0.0208333	0.03125	0.046875	0.028125	0.01875			13	0.65992	0.648267	0.011653	0.657451	0.656703	0.000748
14	0.125	0.104167	0.0208333	0.101562	0.009375	0.0921875			14	0.670385	0.616416	0.05397	0.655408	0.49281	0.162598
15	0.0104167	0.0416667	-0.03125	0.03125	0.034375	-0.003125			15	0.591894	0.56974	0.022154	0.585854	0.56778	0.0180745
16	0.03125	0.0104167	0.0208333	0.0351562	0.03125	0.00390625			16	0.493957	0.487946	0.006011	0.493957	0.478969	0.0149885
17	0.0833333	0.0416667	0.0416667	0.0625	0.071875	-0.009375			17	0.61766	0.631553	-0.013893	0.616839	0.57041	0.046429
18	0	0	0	0.0078125	0.009375	-0.0015625			18	0.679645	0.63091	0.0487355	0.676953	0.552982	0.123972
19	0.03125	0.0520833	-0.0208333	0.0585938	0.025	0.0335937			19	0.644946	0.637167	0.007779	0.645356	0.555671	0.089685
20	0.125	0.104167	0.0208333	0.121094	0.059375	0.0617188			20	0.63237	0.614853	0.0175165	0.630646	0.575672	0.054974
21	0.0625	0.09375	-0.03125	0.09375	0.04375	0.05			21	0.811176	0.83076	-0.019584	0.812925	0.711033	0.101891
22	0.166667	0.135417	0.03125	0.140625	0.05625	0.084375			22	0.561001	0.588319	-0.0273185	0.585302	0.506881	0.078421
23	0.0104167	0	0.0104167	0.00390625	0.003125	0.00078125			23	0.707189	0.686097	0.021092	0.695143	0.646698	0.048445
24	0.0104167	0.0104167	0	0.0117188	0.00625	0.00546875			24	0.695045	0.653735	0.04131	0.670369	0.638607	0.0317615
25	0.0104167	0	0.0104167	0.00390625	0.01875	-0.0148437			25	0.580826	0.580797	2.95e-05	0.582724	0.534505	0.0482185
26	0.0104167	0.03125	-0.0208333	0.015625	0	0.015625			26	0.681673	0.67666	0.005013	0.68179	0.584859	0.0969305
27	0.0208333	0	0.0208333	0.0117188	0.009375	0.00234375			27	0.849599	0.769383	0.0802165	0.80061	0.566591	0.234019
28	0	0	0	0	0.00625	-0.00625			28	0.687801	0.674743	0.013058	0.683659	0.60653	0.07713
29	0.239583	0.15625	0.0833333	0.203125	0.140625	0.0625			29	0.568119	0.585851	-0.017732	0.580797	0.508708	0.0720895
30	0.03125	0.0104167	0.0208333	0.0195312	0.009375	0.0101563			30	0.525954	0.508543	0.017411	0.525251	0.469817	0.055434
31	0.0104167	0.0104167	0	0.0078125	0.03125	-0.0234375			31	0.754605	0.701757	0.052848	0.73727	0.622721	0.114549
32	0.0416667	0.125	-0.0833333	0.0820312	0.034375	0.0476562			32	0.66569	0.63231	0.0333805	0.65263	0.543567	0.109063
33	0.0208333	0	0.0208333	0.0078125	0.021875	-0.0140625			33	0.644031	0.645424	-0.0013925	0.630001	0.516961	0.11304
34	0.03125	0.03125	0	0.0273438	0.034375	-0.00703125			34	0.517696	0.507932	0.009764	0.522202	0.477765	0.044437
35	0	0.0104167	-0.0104167	0.00390625	0.015625	-0.0117188			35	0.557673	0.534357	0.023316	0.544941	0.540688	0.004253
36	0.0416667	0.0520833	-0.0104167	0.0390625	0.0375	0.0015625			36	0.816852	0.763188	0.0536645	0.773773	0.587071	0.186702
37	0.0104167	0.0104167	0	0.0078125	0.00625	0.0015625			37	0.748702	0.71222	0.036482	0.727516	0.621467	0.10605
38	0	0.0104167	-0.0104167	0.00390625	0.025	-0.0210938			38	0.658999	0.64205	0.016949	0.646485	0.584708	0.0617775
39	0.0208333	0.0520833	-0.03125	0.0273438	0.009375	0.0179687			39	0.620186	0.608307	0.0118795	0.619275	0.56623	0.053045
40	0.0416667	0.0625	-0.0208333	0.046875	0.028125	0.01875			40	0.635603	0.588649	0.046954	0.590682	0.517433	0.073249
41	0.0729167	0.0729167	0	0.0625	0.046875	0.015625			41	0.564083	0.542043	0.02204	0.544547	0.508285	0.0362615
42	0	0.0104167	-0.0104167	0.0078125	0.021875	-0.0140625			42	0.67519	0.646683	0.028507	0.654729	0.646838	0.0078915
43	0.135417	0.09375	0.0416667	0.105469	0.040625	0.0648438			43	0.516427	0.489175	0.027252	0.494406	0.460884	0.033522
44	0.0104167	0	0.0104167	0.0078125	0.0125	-0.0046875			44	0.560554	0.533322	0.0272325	0.542184	0.50179	0.0403935
	Error									Rts
	Chunk-based attention			Validity						Chunk-based attention			Validity					Correlation
Subject	Not in Chunk	IN Chunk	diff	Invalid	Valid	diff			Subject	Not in Chunk	IN Chunk	diff	Invalid	Valid	diff		Subject	familiarity performance	Chunk-based attention effect				Within subject consistency
1	0.125	0.0972222	0.0277778	0.119792	0.104167	0.015625			1	0.625212	0.655829	-0.030617	0.643232	0.593649	0.049583		1	0.5625	-0.030617			Subject	Pearson correlations
2	0.0833333	0.0694444	0.0138889	0.0677083	0.0583333	0.009375			2	0.550538	0.511188	0.03935	0.52845	0.501418	0.0270315		2	0.8125	0.03935			1	0.225422
3	0.0277778	0.0555556	-0.0277778	0.0364583	0.0333333	0.003125			3	0.772937	0.771439	0.001497	0.762916	0.697203	0.0657125		3	0.6875	0.001497			2	-0.609785
4	0.0138889	0	0.0138889	0.00520833	0.0208333	-0.015625			4	0.791299	0.781606	0.009693	0.791299	0.758701	0.032598		4	0.5625	0.009693			3	-0.766469
5	0.0694444	0.0694444	0	0.0729167	0.0833333	-0.0104167			5	0.698968	0.7302	-0.031232	0.724659	0.688381	0.036278		5	0.6875	-0.031232			4	-0.464961
6	0.0416667	0	0.0416667	0.015625	0.00416667	0.0114583			6	0.740687	0.69226	0.0484265	0.713807	0.590546	0.123261		6	0.5	0.0484265			5	-0.342048
7	0.0555556	0.0694444	-0.0138889	0.0625	0.0375	0.025			7	0.632348	0.685113	-0.052765	0.638949	0.547752	0.0911965		7	0.3125	-0.052765			6	0.917984
8	0	0.0416667	-0.0416667	0.015625	0.00833333	0.00729167			8	0.841417	0.814419	0.026998	0.825412	0.629027	0.196385		8	0.8125	0.026998			7	0.76929
9	0	0.0277778	-0.0277778	0.0104167	0.0125	-0.00208333			9	0.843687	0.833729	0.0099575	0.845208	0.607327	0.237881		9	0.75	0.0099575			8	0.833571
10	0	0.0277778	-0.0277778	0.015625	0.0166667	-0.00104167			10	1.17723	1.16421	0.0130205	1.17255	0.902906	0.269644		10	0.6875	0.0130205			9	0.486829
11	0.0277778	0	0.0277778	0.0104167	0.0416667	-0.03125			11	0.740648	0.679154	0.061494	0.72539	0.634953	0.0904365		11	0.8125	0.061494			10	0.833911
12	0.0277778	0.0833333	-0.0555556	0.0416667	0.0166667	0.025			12	0.56656	0.564923	0.001637	0.562975	0.507824	0.055151		12	0.4375	0.001637			11	0.558626
13	0.0416667	0.0555556	-0.0138889	0.0416667	0.025	0.0166667			13	0.576288	0.606321	-0.0300335	0.587609	0.542574	0.0450345		13	0.5625	-0.0300335			12	0.490044
14	0	0.0138889	-0.0138889	0.00520833	0.025	-0.0197917			14	0.566294	0.576048	-0.0097545	0.577649	0.576612	0.0010375		14	0.625	-0.0097545			13	0.692348
15	0.0555556	0.0555556	0	0.0625	0.0291667	0.0333333			15	0.787377	0.78629	0.001087	0.770139	0.725549	0.0445905		15	0.375	0.001087			14	-0.349285
16	0.0694444	0.111111	-0.0416667	0.078125	0.0791667	-0.00104167			16	0.61052	0.593695	0.016825	0.601852	0.511887	0.089965		16	0.5625	0.016825			15	0.447345
17	0.03125	0.0104167	0.0208333	0.0195312	0.015625	0.00390625			17	0.741719	0.7055	0.036219	0.713567	0.661195	0.052372		17	0.875	0.036219			16	-0.717896
18	0.0104167	0.0104167	0	0.0078125	0.021875	-0.0140625			18	1.1138	1.00023	0.113569	1.09002	1.0379	0.0521205		18	0.6875	0.113569			17	0.211046
19	0.0416667	0	0.0416667	0.015625	0.01875	-0.003125			19	0.666605	0.674133	-0.0075275	0.671799	0.686764	-0.014965		19	0.375	-0.0075275			18	0.797205
20	0.03125	0.0520833	-0.0208333	0.046875	0.028125	0.01875			20	0.758452	0.693227	0.065225	0.733436	0.623007	0.110429		20	0.75	0.065225			19	-0.671572
21	0.0520833	0.0416667	0.0104167	0.0507812	0.01875	0.0320312			21	0.734694	0.764377	-0.029683	0.740188	0.69424	0.045948		21	0.5625	-0.029683			20	0.761127
22	0.0416667	0.0625	-0.0208333	0.0429688	0.0375	0.00546875			22	0.638499	0.609483	0.0290165	0.616955	0.591128	0.0258265		22	0.625	0.0290165			21	-0.135124
23	0.03125	0.03125	0	0.0390625	0.021875	0.0171875			23	0.751571	0.746821	0.00475	0.75747	0.648343	0.109127		23	0.8125	0.00475			22	-0.00235281
24	0.104167	0.03125	0.0729167	0.0703125	0.053125	0.0171875			24	0.700366	0.649997	0.050369	0.685015	0.604457	0.0805585		24	0.6875	0.050369			23	-0.254076
25	0.0729167	0.09375	-0.0208333	0.0898438	0.053125	0.0367188			25	0.606488	0.595177	0.011311	0.60665	0.57139	0.03526		25	0.5	0.011311			24	0.566398
26	0.0104167	0.0208333	-0.0104167	0.015625	0.021875	-0.00625			26	0.83147	0.811031	0.020439	0.819635	0.629568	0.190067		26	0.9375	0.020439			25	0.190372
27	0.03125	0.0416667	-0.0104167	0.0429688	0.015625	0.0273438			27	0.66665	0.66364	0.00301	0.663375	0.58251	0.080865		27	0.4375	0.00301			26	-0.416557
28	0.114583	0.09375	0.0208333	0.101562	0.075	0.0265625			28	0.601417	0.613661	-0.012244	0.600208	0.556802	0.043405		28	0.375	-0.012244			27	0.920086
29	0.0208333	0.0104167	0.0104167	0.015625	0.0125	0.003125			29	0.975679	0.937133	0.038546	0.943129	0.814218	0.128911		29	0.6875	0.038546			28	-0.862709
30	0.145833	0.177083	-0.03125	0.144531	0.134375	0.0101563			30	0.547189	0.532988	0.014201	0.547816	0.500817	0.046999		30	0.6875	0.014201			29	0.486771
31	0.03125	0.0104167	0.0208333	0.0507812	0.065625	-0.0148438			31	0.573897	0.554808	0.019089	0.560944	0.491812	0.069132		31	0.875	0.019089			30	0.858582
32	0.09375	0.0833333	0.0104167	0.09375	0.0625	0.03125			32	0.654422	0.644222	0.0102005	0.639753	0.54758	0.092173		32	0.625	0.0102005			31	0.981366
33	0.03125	0.0416667	-0.0104167	0.03125	0.025	0.00625			33	0.616041	0.598827	0.0172135	0.592248	0.537564	0.054684		33	0.625	0.0172135			32	-0.0221812
34	0.0520833	0.03125	0.0208333	0.0351562	0.028125	0.00703125			34	0.883167	0.90702	-0.023853	0.905763	0.706532	0.199231		34	0.6875	-0.023853			33	0.950996
35	0.135417	0.114583	0.0208333	0.113281	0.065625	0.0476562			35	0.608454	0.596209	0.012245	0.596209	0.511529	0.08468		35	0.875	0.012245			34	0.897808
36	0	0.0208333	-0.0208333	0.0117188	0.0125	-0.00078125			36	0.774131	0.752447	0.021684	0.755584	0.666054	0.0895295		36	0.6875	0.021684			35	0.926812
37	0	0.0416667	-0.0416667	0.0195312	0.009375	0.0101563			37	1.0292	1.04919	-0.01999	1.0196	0.861553	0.158045		37	0.6875	-0.01999			36	0.999535
38	0.0104167	0.03125	-0.0208333	0.015625	0.0125	0.003125			38	0.651388	0.630666	0.020722	0.642055	0.614501	0.0275545		38	0.5	0.020722			37	0.0725949
39	0.0416667	0	0.0416667	0.0195312	0.021875	-0.00234375			39	0.626744	0.608502	0.018242	0.626733	0.600017	0.026716		39	0.5625	0.018242			38	0.578364
40	0	0	0	0.0078125	0.009375	-0.0015625			40	0.596375	0.598781	-0.0024055	0.595801	0.62532	-0.0295185		40	0.5625	-0.0024055			39	0.458915
41	0.0625	0.03125	0.03125	0.046875	0.05	-0.003125			41	1.09484	1.11962	-0.024777	1.13414	0.912158	0.221987		41	0.4375	-0.024777			40	-0.351156
42	0.0416667	0	0.0416667	0.0234375	0.025	-0.0015625			42	0.638014	0.66497	-0.026956	0.658354	0.644155	0.014199		42	0.5625	-0.026956			41	0.815864
43	0.03125	0.104167	-0.0729167	0.0664062	0.06875	-0.00234375			43	0.556741	0.562396	-0.005655	0.565848	0.533358	0.0324895		43	0.5625	-0.005655			42	0.881358
44	0.0416667	0.0520833	-0.0104167	0.0507812	0.040625	0.0101562			44	0.806612	0.792934	0.0136775	0.803485	0.521257	0.282228		44	0.8125	0.0136775			43	-0.725225
45	0.0416667	0.0416667	0	0.03125	0.034375	-0.003125			45	0.653993	0.680762	-0.0267685	0.676853	0.659578	0.0172755		45	0.4375	-0.0267685			44	0.875184
46	0.104167	0.135417	-0.03125	0.128906	0.134375	-0.00546875			46	0.594372	0.587258	0.0071145	0.59458	0.567492	0.027088		46	0.1875	0.0071145			45	-0.128291
47	0.09375	0.0729167	0.0208333	0.0742188	0.040625	0.0335937			47	0.58401	0.565437	0.018573	0.565437	0.4953	0.070137		47	0.75	0.018573			46	0.197623
48	0.114583	0.114583	0	0.113281	0.0875	0.0257813			48	0.58651	0.575607	0.010903	0.584241	0.538081	0.0461595		48	0.4375	0.010903			47	0.684871
49	0.03125	0.0208333	0.0104167	0.0390625	0.05	-0.0109375			49	0.769002	0.742594	0.0264085	0.763449	0.663879	0.09957		49	0.75	0.0264085			48	-0.108914
50	0.0729167	0	0.0729167	0.0351562	0.06875	-0.0335938			50	0.861119	0.810443	0.050676	0.858969	0.842082	0.0168865		50	0.8125	0.050676			49	0.506312
51	0.0208333	0.0104167	0.0104167	0.0234375	0.040625	-0.0171875			51	0.590981	0.579793	0.011188	0.590997	0.592736	-0.0017395		51	0.75	0.011188			50	-0.931144
52	0.09375	0.0416667	0.0520833	0.0585938	0.025	0.0335937			52	0.457438	0.446277	0.0111605	0.455237	0.39222	0.063017		52	0.75	0.0111605			51	0.694224
53	0.0416667	0.03125	0.0104167	0.0546875	0.03125	0.0234375			53	0.688589	0.678667	0.0099215	0.679278	0.608083	0.071195		53	0.5	0.0099215			52	0.798148
54	0	0	0	0	0.0125	-0.0125			54	0.922547	0.90477	0.0177775	0.912519	0.832656	0.0798625		54	0.5625	0.0177775			53	-0.336746
55	0.21875	0.260417	-0.0416667	0.242188	0.20625	0.0359375			55	1.25819	1.24748	0.010713	1.24886	1.20029	0.048575		55	0.5625	0.010713			54	-0.0698293
56	0.09375	0.0520833	0.0416667	0.0742188	0.040625	0.0335937			56	0.679149	0.656003	0.023146	0.671147	0.554301	0.116846		56	0.6875	0.023146			55	-0.779693
57	0.03125	0.03125	0	0.0390625	0.034375	0.0046875			57	0.715604	0.747496	-0.031892	0.717005	0.644717	0.0722885		57	0.5	-0.031892			56	0.683628
58	0.104167	0.0729167	0.03125	0.0898438	0.09375	-0.00390625			58	0.766258	0.760555	0.005703	0.773819	0.606228	0.167591		58	0.625	0.005703			57	0.78083
59	0.03125	0.0625	-0.03125	0.0507812	0.021875	0.0289063			59	0.652322	0.70763	-0.055308	0.683101	0.660485	0.022616		59	0.4375	-0.055308			58	-0.215959
60	0.0520833	0.09375	-0.0416667	0.0820312	0.0375	0.0445313			60	0.705311	0.673596	0.031715	0.689989	0.488947	0.201042		60	0.9375	0.031715			59	0.450053
61	0.0208333	0.0729167	-0.0520833	0.046875	0.028125	0.01875			61	0.671126	0.623629	0.0474975	0.667784	0.61822	0.049564		61	0.5	0.0474975			60	0.182507
62	0.0645161	0.0947368	-0.0302207	0.0836653	0.110759	-0.0270942			62	0.493509	0.498459	-0.00495	0.503869	0.50958	-0.0057115		62	0.5	-0.00495			61	0.586844
63	0.0520833	0.0729167	-0.0208333	0.0585938	0.078125	-0.0195312			63	0.640799	0.608474	0.032325	0.624985	0.629691	-0.004706		63	0.5625	0.032325			62	0.061533
64	0.104167	0.114583	-0.0104167	0.109375	0.025	0.084375			64	0.699355	0.668391	0.030964	0.6873	0.57501	0.11229		64	0.6875	0.030964			63	0.548324
65	0.0583333	0.0833333	-0.025	0.065625	0.045	0.020625			65	0.771886	0.761702	0.0101835	0.7606	0.633629	0.126971		65	0.5625	0.0101835			64	0.523514
66	0.239583	0.135417	0.104167	0.179688	0.13125	0.0484375			66	0.676626	0.675099	0.001527	0.679789	0.668713	0.011075		66	0.625	0.001527			65	0.355352
67	0.0520833	0.0520833	0	0.0664062	0.046875	0.0195312			67	1.00995	1.02171	-0.011759	0.992242	0.812381	0.179861		67	0.375	-0.011759			66	0.926321
68	0.125	0.135417	-0.0104167	0.113281	0.16875	-0.0554688			68	0.588234	0.596193	-0.0079585	0.593446	0.563874	0.029572		68	0.4375	-0.0079585			67	-0.842576
69	0.03125	0.0208333	0.0104167	0.0234375	0.03125	-0.0078125			69	0.709251	0.7358	-0.0265495	0.730305	0.675704	0.0546015		69	0.25	-0.0265495			68	-0.653633
70	0.0104167	0.03125	-0.0208333	0.03125	0.04375	-0.0125			70	0.748311	0.821928	-0.073617	0.782942	0.718249	0.064693		70	0.5625	-0.073617			69	-0.690168
71	0.03125	0.0416667	-0.0104167	0.0507812	0.040625	0.0101562			71	0.614038	0.631425	-0.0173865	0.631606	0.582856	0.04875		71	0.6875	-0.0173865			70	0.694803
72	0.0104167	0.0729167	-0.0625	0.0390625	0.0125	0.0265625			72	0.748463	0.736929	0.011534	0.746942	0.656513	0.090428		72	0.5625	0.011534			71	0.782268
73	0	0.0104167	-0.0104167	0.0078125	0.00625	0.0015625			73	0.952359	0.91816	0.034199	0.932881	0.722406	0.210474		73	0.5625	0.034199			72	0.748762
74	0.0208333	0.0208333	0	0.0195312	0.003125	0.0164063			74	0.737892	0.71905	0.018843	0.72282	0.674518	0.048302		74	0.9375	0.018843			73	0.676056
75	0.28125	0.177083	0.104167	0.238281	0.11875	0.119531			75	0.621608	0.676919	-0.055311	0.65618	0.541718	0.114461		75	0.625	-0.055311			74	-0.690547
76	0.0104167	0.0416667	-0.03125	0.03125	0.015625	0.015625			76	0.545729	0.582314	-0.0365855	0.580441	0.492646	0.087795		76	0.25	-0.0365855			75	0.717111
77	0	0.0208333	-0.0208333	0.0078125	0.00625	0.0015625			77	0.822943	0.76903	0.053912	0.803401	0.68311	0.120291		77	0.6875	0.053912			76	0.974912
78	0.197917	0.09375	0.104167	0.140625	0.059375	0.08125			78	0.682105	0.62852	0.053585	0.661864	0.580203	0.081661		78	0.75	0.053585			77	0.378957
79	0.09375	0.09375	0	0.0976562	0.075	0.0226563			79	0.633964	0.657801	-0.023837	0.657801	0.616358	0.041443		79	0.6875	-0.023837			78	-0.188924
80	0.0416667	0.0416667	0	0.0429688	0.01875	0.0242188			80	0.547274	0.54212	0.005154	0.53992	0.504351	0.0355685		80	0.8125	0.005154			79	-0.100888
81	0.0208333	0.0208333	0	0.0195312	0.015625	0.00390625			81	0.602153	0.60751	-0.0053575	0.615044	0.543765	0.071279		81	0.5	-0.0053575			80	0.620982
82	0.135417	0.114583	0.0208333	0.105469	0.053125	0.0523438			82	0.772446	0.704908	0.067538	0.756117	0.601667	0.15445		82	0.875	0.067538			81	-0.0323947
83	0.0104167	0.03125	-0.0208333	0.015625	0.028125	-0.0125			83	0.845285	0.820276	0.025009	0.847331	0.740428	0.106903		83	0.75	0.025009			82	0.330837
84	0.0625	0.0833333	-0.0208333	0.0625	0.0375	0.025			84	0.661484	0.639996	0.0214885	0.646107	0.619816	0.0262915		84	0.6875	0.0214885			83	0.700816
85	0.03125	0.104167	-0.0729167	0.0625	0.0375	0.025			85	0.715288	0.737944	-0.022656	0.723267	0.618648	0.10462		85	0.4375	-0.022656			84	0.298737
86	0.03125	0.104167	-0.0729167	0.0664062	0.06875	-0.00234375			86	0.596021	0.605853	-0.0098315	0.603509	0.563383	0.040126		86	0.6875	-0.0098315			85	-0.484301
87	0.0416667	0.0625	-0.0208333	0.0625	0.071875	-0.009375			87	0.619711	0.596495	0.0232165	0.611827	0.577417	0.0344105		87	0.9375	0.0232165			86	0.889797
88	0	0.0104167	-0.0104167	0.00390625	0.009375	-0.00546875			88	0.672054	0.670161	0.001893	0.670492	0.679301	-0.008809		88	0.625	0.001893			87	0.550251
89	0.09375	0.09375	0	0.09375	0.0625	0.03125			89	0.55963	0.554694	0.004936	0.554864	0.53817	0.0166935		89	0.3125	0.004936			88	0.952433
90	0.0104167	0.0104167	0	0.0078125	0.021875	-0.0140625			90	0.666819	0.643107	0.023712	0.65536	0.618739	0.036621		90	0.375	0.023712			89	0.0279385
																						90	0.576805
